# Supplementary material for: Genomic heterogeneity of multiple synchronous lung cancers in Chinese population
Source: Cancer Med. 2024 Feb 4;13(2):e6928. doi: 10.1002/cam4.6928 (PMC10839131; doi:10.1002/cam4.6928)
Supplement: Supplementary file 1 — Table S1. [file CAM4-13-e6928-s001.xlsx]

## Sheet: supplementary table
Case	Age	Gender	Tumor location	Smoking history	T	N	M	Stage	Ground-glass opacities	Tumour size
2	59	female	LUL	No	T1	N0	M0	ⅠA	Yes	1.3*1.2*1cm
2	59	female	LUL	No	T1	N0	M0	ⅠA	Yes	0.8*0.6*0.4cm
3	74	male	RUL	Yes	T1	N0	M0	ⅠA	Yes	0.6*0.5*0.3cm
3	74	male	RUL	Yes	T1	N0	M0	ⅠA	Yes	0.5*0.5*0.3cm
4	60	female	RUL	No	T2	N0	M0	ⅠB	No	3*2*2cm
4	60	female	RLL	No	T1	N0	M0	ⅠA	No	1.3*0.8*0.4cm
5	65	female	RUL	No	T1	N0	M0	ⅠA	Yes	1.7*1*0.4cm
5	65	female	RUL	No	T1	N0	M0	ⅠA	Yes	1*0.8*0.3cm
6	69	female	RUL	No	T1	N0	M0	ⅠA	Yes	0.6*0.5*0.4cm
6	69	female	RUL	No	T1	N0	M0	ⅠA	Yes	0.6*0.6*0.3cm
7	36	female	LUL	No	T1	N0	M0	ⅠA	Yes	0.5*0.3*0.3cm
7	36	female	LLL	No	T1	N0	M0	ⅠA	Yes	0.5cm
8	61	male	RUL	No	T1	N0	M0	ⅠA	Yes	0.4*0.4*0.3cm
8	61	male	RML	No	T1	N0	M0	ⅠA	Yes	0.6*0.5*0.5cm
9	69	female	RLL	No	T1	N0	M0	ⅠA	Yes	1cm
9	69	female	RUL	No	T1	N0	M0	ⅠA	Yes	0.8cm
10	71	male	LLL	No	T1	N0	M0	ⅠA	Yes	0.8*0.7*0.3cm
10	71	male	LUL	No	T1	N0	M0	ⅠA	Yes	2*1.5*0.8cm
13	58	female	RML	No	T1	N0	M0	ⅠA	No	0.6*0.4*0.3cm
13	58	female	RLL	No	T2	N0	M0	ⅠB	No	2.5*2*2.2cm
14	55	male	RUL	Yes	T2	N0	M0	ⅠB	Yes	2*1.5*2.2cm
14	55	male	RML	Yes	T1	N0	M0	ⅠA	Yes	0.6*0.3*0.4cm
15	35	female	RLL	No	T1	N0	M0	ⅠA	Yes	0.6*0.5*0.3cm
15	35	female	RLL	No	T1	N0	M0	ⅠA	Yes	1*0.6*0.8cm
16	62	female	LUL	No	T1	N0	M0	ⅠA	Yes	1.3*0.7*0.9cm
16	62	female	LUL	No	T1	N0	M0	ⅠA	Yes	0.6*0.5*0.3cm
17	57	male	RUL	Yes	T1	N0	M0	ⅠA	Yes	0.6*0.6*0.4cm
17	57	male	RUL	Yes	T1	N0	M0	ⅠA	Yes	0.5*0.5*0.3cm
18	64	male	LUL	Yes	T1	N0	M0	ⅠA	Yes	1*0.6*0.8cm
18	64	male	LUL	Yes	T1	N0	M0	ⅠA	Yes	0.6*0.5*0.5cm
19	62	male	RUL	No	T1	N0	M0	ⅠA	Yes	0.5*0.4*0.4cm
19	62	male	RLL	No	T1	N0	M0	ⅠA	Yes	1*1*0.6cm
20	69	male	LUL	No	T2	N0	M0	ⅠB	No	2.5*2.5*2cm
20	69	male	LLL	No	T1	N0	M0	ⅠA	No	0.6*0.5*0.4cm
21	52	female	LUL	No	T1	N0	M0	ⅠA	Yes	0.9cm*0.7cm*0.7cm
21	52	female	LUL	No	T1	N0	M0	ⅠA	Yes	0.8cn*0.6cm0.6cm
22	45	female	RUL	No	T1	N0	M0	ⅠA	No	1*0.8*0.7cm
22	45	female	RUL	No	T1	N0	M0	ⅠA	No	0.4*0.3*0.3cm
23	74	female	LUL	No	T1	N0	M0	ⅠA	Yes	1.2*0.8*0.9cm
23	74	female	LLL	No	T2	N0	M0	ⅠB	Yes	1.5*0.9*0.7cm
24	75	male	LLL	No	T1	N0	M0	ⅠA	Yes	1.5*1.5*1cm
24	75	male	LUL	No	T1	N0	M0	ⅠA	Yes	3*2*2cm
25	48	male	RLL	Yes	T1	N0	M0	ⅠA	No	0.6*0.5*0.4cm
25	48	male	RML	Yes	T2	N0	M0	ⅠB	No	1.1*0.9*0.7cm
26	45	female	RML	No	T1	N0	M0	ⅠA	Yes	0.5*0.5*0.4cm
26	45	female	RUL	No	T1	N0	M0	ⅠA	Yes	0.6*0.6*0.3cm
27	54	female	LLL	No	T1	N0	M0	ⅠA	Yes	0.5*0.4*0.2cm
27	54	female	LLL	No	T1	N0	M0	ⅠA	Yes	0.4*0.4*0.3cm
28	68	female	RLL	No	T2	N0	M0	ⅠB	No	3.5*3*2cm
28	68	female	RLL	No	T1	N0	M0	ⅠA	No	1*1*0.8cm
29	64	male	RUL	No	T1	N0	M0	ⅠA	Yes	1.4*1.2*1cm
29	64	male	RUL	No	T1	N0	M0	ⅠA	Yes	0.5*0.5*0.3cm
30	56	male	RML	Yes	T1	N0	M0	ⅠA	Yes	0.6*0.5*0.4cm
30	56	male	RUL	Yes	T1	N0	M0	ⅠA	Yes	0.8*0.7*0.6cm
31	56	female	LUL	No	T1	N0	M0	ⅠA	Yes	0.6*0.5*0.5cm
31	56	female	LUL	No	T1	N0	M0	ⅠA	Yes	0.2cm
32	53	female	RML	No	T2	N0	M0	ⅠB	No	1*1*11cm
32	53	female	RUL	No	T1	N0	M0	ⅠA	No	0.8*0.7*0.6cm
33	62	female	LLL	No	T1	N0	M0	ⅠA	Yes	0.6*0.5*0.4cm
33	62	female	LUL	No	T2	N0	M0	ⅠB	Yes	1.6*1*0.8cm
34	56	female	LUL	Yes	T1	N0	M0	ⅠA	Yes	0.3*0.2*0.2cm
34	56	female	RUL	Yes	T1	N0	M0	ⅠA	Yes	0.6*0.5*0.4cm
35	50	female	LUL	No	T1	N0	M0	ⅠA	Yes	0.5*0.4*0.4cm
35	50	female	RUL	No	T1	N0	M0	ⅠA	Yes	0.6*0.4*0.3cm
37	57	female	RUL	No	T1	N0	M0	ⅠA	Yes	0.5*0.3*0.3cm
37	57	female	RLL	No	T1	N0	M0	ⅠA	Yes	0.4*0.2*0.2cm
38	53	female	LUL	No	T1	N0	M0	ⅠA	Yes	1.2*1*1cm
38	53	female	LLL	No	T1	N0	M0	ⅠA	Yes	0.6*0.5*0.3cm
39	56	female	RML	No	T1	N0	M0	ⅠA	Yes	1.4*0.9*0.8cm
39	56	female	RUL	No	T1	N0	M0	ⅠA	Yes	2*1.4*2cm
40	55	female	LUL	No	T1	N0	M0	ⅠA	Yes	0.6*0.5*0.5cm
40	55	female	LUL	No	T1	N0	M0	ⅠA	Yes	0.5*0.5*0.4cm
41	55	male	RLL	Yes	T1	N0	M0	ⅠA	Yes	0.7*0.5*0.5cm
41	55	male	RLL	Yes	T1	N0	M0	ⅠA	Yes	0.2cm
42	41	female	LLL	No	T1	N0	M0	ⅠA	Yes	0.5*0.4*0.4cm
42	41	female	LLL	No	T1	N0	M0	ⅠA	Yes	1*0.5*0.5cm
49	29	female	RUL	No	T1	N0	M0	ⅠA	Yes	0.3cm
49	29	female	RLL	No	T1	N0	M0	ⅠA	Yes	1.3*0.7*0.7cm
50	75	female	RUL	No	T1	N0	M0	ⅠA	Yes	1.3*1.1*1.6cm
50	75	female	RML	No	T1	N0	M0	ⅠA	Yes	2*1*1cm
51	75	female	RUL	No	T1	N0	M0	ⅠA	Yes	1.5*1*1cm
51	75	female	RUL	No	T1	N0	M0	ⅠA	Yes	0.5*0.3*0.3cm
53	71	female	RLL	No	T1	N0	M0	ⅠA	Yes	2.3*2*1.5cm
53	71	female	RUL	No	T1	N0	M0	ⅠA	Yes	2.6*1.5*1.2cm
54	71	female	RLL	No	T1	N0	M0	ⅠA	Yes	0.7*0.6*0.5cm
54	71	female	RUL	No	T1	N0	M0	ⅠA	Yes	2.3*2*1.5cm
55	48	male	RUL	No	T1	N0	M0	ⅠA	Yes	1*0.8*0.6cm
55	48	male	RLL	No	T1	N0	M0	ⅠA	Yes	0.6*0.5*0.5cm
57	40	female	LUL	No	T1	N0	M0	ⅠA	Yes	0.8*0.7*0.3cm
57	40	female	LUL	No	T1	N0	M0	ⅠA	Yes	0.4*0.5*0.3cm
58	56	female	LUL	No	T2	N0	M0	ⅠB	Yes	3.5*2*1.5cm
58	56	female	LUL	No	T2	N0	M0	ⅠB	Yes	2.3*1.2*1.8cm
59	55	male	RUL	Yes	T1	N0	M0	ⅠA	Yes	2.2*1.5*1.1cm
59	55	male	RUL	Yes	T1	N0	M0	ⅠA	Yes	0.7*0.5*0.3cm
60	45	female	RUL	No	T1	N0	M0	ⅠA	Yes	0.6*0.5*0.3cm
60	45	female	RLL	No	T1	N0	M0	ⅠA	Yes	1*0.5*0.5cm
61	39	female	LUL	No	T1	N0	M0	ⅠA	Yes	0.6*0.6*0.5cm
61	39	female	LLL	No	T1	N0	M0	ⅠA	Yes	0.4*0.3*0.2cm
62	48	male	LUL	No	T1	N0	M0	ⅠA	Yes	1*1*0.6cm
62	48	male	LUL	No	T1	N0	M0	ⅠA	Yes	0.3cm
63	41	male	LLL	No	T1	N0	M0	ⅠA	Yes	0.3*0.3*0.3cm
63	41	male	LLL	No	T1	N0	M0	ⅠA	Yes	0.6*0.5*0.5cm
64	65	female	LUL	No	T1	N0	M0	ⅠA	Yes	0.7*0.5*0.5cm
64	65	female	LLL	No	T1	N0	M0	ⅠA	Yes	0.5*0.5*0.5cm
65	36	female	RML	No	T1	N0	M0	ⅠA	Yes	0.5*0.4*0.3cm
65	36	female	RUL	No	T1	N0	M0	ⅠA	Yes	0.8*0.5*0.5cm
67	69	female	LLL	No	T1	N0	M0	ⅠA	No	0.8*0.7*0.6cm
67	69	female	LLL	No	T1	N0	M0	ⅠA	No	0.3cm
68	61	female	RLL	No	T1	N0	M0	ⅠA	Yes	1*0.3*0.2cm
68	61	female	RML	No	T1	N0	M0	ⅠA	Yes	1.5*1*1cm
69	43	male	RLL	Yes	T1	N0	M0	ⅠA	No	0.5cm
69	43	male	RUL	Yes	T1	N0	M0	ⅠA	No	0.7*0.7*0.2cm
70	63	male	RUL	No	T1	N0	M0	ⅠA	No	0.6*0.5*0.5cm
70	63	male	RML	No	T1	N0	M0	ⅠA	No	0.7*0.7*0.7cm
71	36	female	RUL	No	T1	N0	M0	ⅠA	No	0.9*0.8*0.6cm
71	36	female	RUL	No	T1	N0	M0	ⅠA	No	0.5*0.4*0.4cm
72	65	female	RUL	No	T1	N0	M0	ⅠA	Yes	0.3cm
72	65	female	RLL	No	T1	N0	M0	ⅠA	Yes	1*1*0.8cm
73	40	female	RUL	No	T1	N0	M0	ⅠA	Yes	0.7*0.6*0.6cm
73	40	female	RLL	No	T1	N0	M0	ⅠA	Yes	0.5*0.5*0.5cm
74	53	female	LUL	No	T1	N0	M0	ⅠA	Yes	2*1.3*0.6cm
74	53	female	LUL	No	T1	N0	M0	ⅠA	Yes	2*1.2*0.8cm
76	43	female	RUL	No	T1	N0	M0	ⅠA	Yes	0.6*0.5*0.3cm
76	43	female	RLL	No	T1	N0	M0	ⅠA	Yes	0.5*0.4*0.3cm
77	59	female	RUL	No	T1	N0	M0	ⅠA	Yes	1.2*1.2*0.8cm
77	59	female	RUL	No	T1	N0	M0	ⅠA	Yes	0.9*0.8*0.7cm
78	39	female	RUL	No	T1	N0	M0	ⅠA	Yes	0.6*0.4*0.3cm
78	39	female	RML	No	T1	N0	M0	ⅠA	Yes	0.7*0.6*0.3cm
